# Supplementary material for: Naturally Prefabricated Marine Biomaterials: Isolation and Applications of Flat Chitinous 3D Scaffolds from Ianthella labyrinthus (Demospongiae: Verongiida)
Source: Int J Mol Sci. 2019 Oct 15;20(20):5105. doi: 10.3390/ijms20205105 (PMC6829448; doi:10.3390/ijms20205105)
Supplement: Supplementary file 1 [file ijms-20-05105-s001.zip]

Archive with 2 entries (2 files):
- Videos/Suppl Video 1_Ianthella labyrinthus.avi
- Videos/Supplementary video 2.avi
